# Supplementary material for: DNA Transfer Between Items Within an Evidence Package
Source: Genes (Basel). 2025 Jul 28;16(8):894. doi: 10.3390/genes16080894 (PMC12386094; doi:10.3390/genes16080894)
Supplement: Supplementary file 1 [file genes-16-00894-s001.zip]

Archive with 1 entries (1 files):
- genes-3725590-supplementary.xlsx
