# Supplementary material for: DNA Transfer Between Items Within an Evidence Package
Source: Genes (Basel). 2025 Jul 28;16(8):894. doi: 10.3390/genes16080894 (PMC12386094; doi:10.3390/genes16080894)
Supplement: Supplementary file 1 [file genes-16-00894-s001.zip › genes-3725590-supplementary.xlsx]

## Sheet: Sheet1
Marking	Biological Sample Type	Item Type	User	Partner	DNA Quantity	Quantity Median	User Allele Count	Partner Allele Count	Foreign Allele Count	NOC	User LR	Contributor 1 Proportion	Contributor 2 Proportion	Contributor 3 Proportion	Partner LR	Euroformix Interpretation	Profile interpretation of source attribution	Remarks
S1.1	Saliva	Plastic Straw (Saliva)	6	8	2.82434	2.45996	42	16	0	2	1.49e+26	0.9187	0.08129		31480000000000	User & Partner	Changed	Major-minor
S1.3	Saliva	Plastic Straw (Saliva)	8	6	3.949		42	0	0	1	2.054e+28	1				User	No change
S2.1	Saliva	Plastic Straw (Saliva)	21	15	3.14198		42	0	0	1	9.516e+28	1				User	No change
S2.3	Saliva	Plastic Straw (Saliva)	15	21	3.82444		42	7	0	2	2.62e+28	0.9748	0.0252			User	No change
S3.1	Saliva	Plastic Straw (Saliva)	7	4	18.5307		42	41	0	2	1.508e+27	0.682	0.318		2.082e+21	User & Partner	Changed	Equal
S3.3	Saliva	Plastic Straw (Saliva)	4	7	2.37864		42	0	0	1	3.338e+28	1				User	No change
2S1.1	Saliva	Plastic Straw (Saliva)	28	31	1.37139		42	0	0	1	7.526e+34	1				User	No change
2S1.2	Saliva	Plastic Straw (Saliva)	31	28	0.522187		40	1	0	2	4.072e+27	0.97189	0.02811			User	No change
2S2.1	Saliva	Plastic Straw (Saliva)	23	27	0.882492		42	0	0	1	1.215e+28	1				User	No change
2S2.2	Saliva	Plastic Straw (Saliva)	27	23	1.26124		42	1	0	2	7.998e+33	0.99322	0.00678			User	No change
2S3.1	Saliva	Plastic Straw (Saliva)	33	29	1.19294		42	0	0	1	2.98e+27	1				User	No change
2S3.2	Saliva	Plastic Straw (Saliva)	29	33	2.30308		42	0	0	1	9.869e+29	1				User	No change
2S4.1	Saliva	Plastic Straw (Saliva)	25	32	2.54129		42	24	0	2	1.51e+29	0.8631	0.1369		1.103e+19	User & Partner	Changed	Major-minor
2S4.2	Saliva	Plastic Straw (Saliva)	32	25	7.72421		42	0	0	1	4.3e+26	1				User	No change
2S5.1	Saliva	Plastic Straw (Saliva)	26	30	3.21719		42	0	0	1	7.676e+28	1				User	No change
2S5.2	Saliva	Plastic Straw (Saliva)	30	26	0.260142		20	8	0	2	314678	0.6412	0.3588			User	No change
2T1.1	Touch	Cut Straw (Touch)	32	29	0.333486	0.297866	30	0	0	1	9.155e+16	1				User	No change
2T1.2	Touch	Cut Straw (Touch)	29	32	2.34417		41	0	42	2	1.328e+20	0.6496	0.3504		4.235e-16	User & UM1	Inconclusive
2T2.1	Touch	Cut Straw (Touch)	23	18	0.217127		25	0	0	1	5144000000000000	1				User	No change
2T2.2	Touch	Cut Straw (Touch)	18	23	1.13825		42	0	0	1	5.851e+31	1				User	No change
2T3.1	Touch	Cut Straw (Touch)	28	27	0.287321		11	0	0	1		1				Not reportable	Inconclusive
2T3.2	Touch	Cut Straw (Touch)	27	28	0.116307		1	0	0	1		1				Not reportable	Inconclusive
2T4.1	Touch	Cut Straw (Touch)	33	26	2.61776		42	0	0	1	2.874e+27	1				User	No change
2T4.2	Touch	Cut Straw (Touch)	26	33	0.308411		14	0	0	1		1				Not reportable	Inconclusive
2T5.1	Touch	Cut Straw (Touch)	14	31	0.0443433		1	0	0	1		1				Not reportable	Inconclusive
2T5.2	Touch	Cut Straw (Touch)	31	14	0.048917		0	0	0	0						Not reportable	Inconclusive
G1.1	Touch	Cotton Glove	12	18	3.7243	3.04231	42	17	16	3	8.828e+28	0.9016	0.0492	0.0492	38251	User & Partner	Changed	Major-minor
G1.2	Touch	Cotton Glove	18	12	3.19306		42	8	7	2	6.584e+31	0.9611	0.03887			User	No change
G2.1	Touch	Cotton Glove	20	7	1.18984		42	4	3	2	9.297e+35	0.9559	0.04415			User	No change
G2.2	Touch	Cotton Glove	7	20	2.05288		42	24		4		0.606	0.1313	0.1313		Uninterpretable	Inconclusive
G3.1	Touch	Cotton Glove	8	21	5.17463		42	2	0	2	2.054e+28	0.9952	0.004801			User	No change
G3.2	Touch	Cotton Glove	21	8	2.24644		42	42	12	3	9.855e+22	0.6455	0.1772	0.1772	2471000000000000	User & Partner	Changed	Equal
2G1.1	Touch	Cotton Glove	18	17	13.9889		42	1	0	2	6.584e+31	0.9988	0.001212			User	No change
2G1.2	Touch	Cotton Glove	17	18	1.16907		42	11	0	2	1.102e+33	0.89654	0.10346			User	No change
2G2.1	Touch	Cotton Glove	21	7	1.05971		42	10	2	2	9.343e+28	0.9276	0.07235			User	No change
2G2.2	Touch	Cotton Glove	7	21	8.67642		42	2	0	2	8.981e+30	0.989	0.01099			User	No change
2G3.1	Touch	Cotton Glove	11	22	17.2733		42	0	2	2	3.636e+30	0.9893	0.01072			User	No change
2G3.2	Touch	Cotton Glove	22	11	2.89157		42	20	1	2	7.073e+32	0.9074	0.09264		70100000000	User & Partner	Changed	Major-minor
2G4.1	Touch	Cotton Glove	9	16	2.51946		42	16	0	2	2.814e+29	0.9042	0.09581		2519000000000	User & Partner	Changed	Major-minor
2G4.2	Touch	Cotton Glove	16	9	32.5588		42	0	0	1	5.606e+28	1				User	No change
2G5.1	Touch	Cotton Glove	14	13	1.98438		42	2	1	2	3.129e+30	0.9781	0.0219			User	No change
2G5.2	Touch	Cotton Glove	13	14	6.53348		42	2	4	2	9.608e+27	0.9715	0.02853			User	No change
L1.1	Touch	Latex Glove	10	6	27.9053	1.05074	42	0	0	1	3.278e+29	1				User	No change
L1.2	Touch	Latex Glove	6	10	0		20	0		1	494100000000					User	No change
L2.1	Touch	Latex Glove	23	1	1.05916		42	2	0	2	1.788e+28	0.9871	0.0129			User	No change
L2.2	Touch	Latex Glove	1	23	0.919119		42	14	0	2	1.384e+27	0.84423	0.15577			User	No change
L3.1	Touch	Latex Glove	6	1	1.50195		42	2	0	2	1.507e+26	0.9856	0.01437			User	No change
L3.2	Touch	Latex Glove	1	6	1.04233		42	3	0	2	5.203e+27	0.9696	0.03036			User	No change
Z1.1	Touch	Re-sealable Bag	6	3	2.69156	0.72915	42	3	6	2	6.457e+25	0.9394	0.0606			User	No change
Z1.2	Touch	Re-sealable Bag	3	6	0		2	1		1		1				Not reportable	Inconclusive
Z2.1	Touch	Re-sealable Bag	23	4	2.42185		42	1	4	2	1.81e+28	0.9802	0.01982			User	No change
Z2.2	Touch	Re-sealable Bag	4	23	0.836339		40	40		2	5098000000000000	0.54184	0.45816		4956000000000000	User & Partner	Changed	Equal
Z3.1	Touch	Re-sealable Bag	1	10	0.183844		40	1	2	2	4.874e+26	0.96304	0.03696			User	No change
Z3.2	Touch	Re-sealable Bag	10	1	0.621961		42	0	1	2	3.044e+29	0.9925	0.007497			User	No change
2R1.1	Touch	Lighter	29	27	1.99959	0.910982	41	0	0	1	7e+29	1				User	No change
2R1.2	Touch	Lighter	27	29	0.314431		19	0	0	1	11020000000000	1				User	No change
2R2.1	Touch	Lighter	23	33	9.02754		12	42	0	2		0.06713	0.9329		3.007e+27	Partner	Changed	Major-minor
2R2.2	Touch	Lighter	33	23	1.25568		42	0	0	1	3.008e+27	1				User	No change
2R3.1	Touch	Lighter	26	32	0.56628		38	0	1	2	1.42e+25	0.9916	0.008412			User	No change
2R3.2	Touch	Lighter	32	26	1.51101		42	0	0	1	4.299e+26	1				User	No change
2R4.1	Touch	Lighter	28	18	0.459042		41	0	0	1	5.03e+34	1				User	No change
2R4.2	Touch	Lighter	18	28	3.39442		42	0	0	1	6.584e+31	1				User	No change
2R5.1	Touch	Lighter	14	31	0.462628		31	0	0	1	3.786e+22					User	No change
2R5.2	Touch	Lighter	31	14	0.0115232		0	0	0	0						Not reportable	Inconclusive
2N1.1	Touch	Syringe	14	25	0.757008	0.0771824	40	0	0	1	5.006e+29	1				User	No change
2N1.2	Touch	Syringe	25	14	0.536304		42	1	0	2	1.473e+29	0.9774	0.0226			User	No change
2N2.1	Touch	Syringe	2	19	0.0760767		6	0	0	1		1				Not reportable	Inconclusive
2N2.2	Touch	Syringe	19	2	0.023816		2	0	0	1		1				Not reportable	Inconclusive
2N3.1	Touch	Syringe	32	24	0.0691418		8	0	0	1		1				Not reportable	Inconclusive
2N3.2	Touch	Syringe	24	32	0.0371723		0	0	0	0						Not reportable	Inconclusive
2N4.1	Touch	Syringe	31	5	0.0782882		2	0	0	1		1				Not reportable	Inconclusive
2N4.2	Touch	Syringe	5	31	0.995852		42	1	0	2	1.152e+29	0.98887	0.01113			User	No change
2N5.1	Touch	Syringe	28	26	0.163685		3	0	0	1		1				Not reportable	Inconclusive
2N5.2	Touch	Syringe	26	28	0.0606534		0	0	0	1						Not reportable	Inconclusive
2B1.1	Saliva	Cigarette butt	35	43	5.35509	30.1821	42	1	0	2	1.624e+31	0.9975	0.002518			User	No change
2B1.2	Saliva	Cigarette butt	43	35	116.421		42	0	0	1	2.77e+30	1				User	No change
2B2.1	Saliva	Cigarette butt	36	42	199.445		42	0	0	1	1.313e+28	1				User	No change
2B2.2	Saliva	Cigarette butt	42	36	31.3255		42	0	0	1	1.137e+29	1				User	No change
2B3.1	Saliva	Cigarette butt	39	40	20.3851		42	0	0	1	6.806e+29	1				User	No change
2B3.2	Saliva	Cigarette butt	40	39	29.0386		42	0	0	1	5.714e+26	1				User	No change
2B4.1	Saliva	Cigarette butt	37	38	32.0325		42	0	2	2	1.366e+27	0.9912	0.008791			User	No change
2B4.2	Saliva	Cigarette butt	38	37	6.05354		42	0	0	1	5.458e+30	1				User	No change
2B5.1	Saliva	Cigarette butt	41	34	5.61967		42	1	0	2	2.515e+26	0.9784	0.02163			User	No change
2B5.2	Saliva	Cigarette butt	34	41	180.974		42	0	0	1	2.354e+26	1				User	No change
2D1.1	Touch	Paper (Blank side)	2	25	0.0258176	0.110349	0	0	0	0						Not reportable	Inconclusive
2D1.3	Touch	Paper (Blank side)	25	2	0.0580728		0	0	0	0						Not reportable	Inconclusive
2D2.1	Touch	Paper (Blank side)	31	19	0.0465607		1	0	0	1		1				Not reportable	Inconclusive
2D2.3	Touch	Paper (Blank side)	19	31	0.0857919		6	0	0	1		1				Not reportable	Inconclusive
2D3.1	Touch	Paper (Blank side)	14	32	0.496622		40	1	0	2	6.096e+29	0.98423	0.01577			User	No change
2D3.3	Touch	Paper (Blank side)	32	14	0.648591		42	0	0	1	4.068e+26	1				User	No change
2D4.1	Touch	Paper (Blank side)	26	28	0.198587		18	1	0	1	8954000000	1				User	No change
2D4.3	Touch	Paper (Blank side)	28	26	0.121316		5	0	0	1		1				Not reportable	Inconclusive
2D5.1	Touch	Paper (Blank side)	5	24	0.114617		9	0	0	1		1				Not reportable	Inconclusive
2D5.3	Touch	Paper (Blank side)	24	5	0.10608		12	0	0	1		1				Not reportable	Inconclusive
2D1.2	Touch	Paper (Written side)	THE	FAR	0	0.0711576	0	0	0								Inconclusive	close to flatline and 2D1.4 only has participant's bumps with no extra bump from partner so no indication of DNA loss from 2D1.2 to 2D1.4
2D1.4	Touch	Paper (Written side)	FAR	THE	0.091791		1	0	0								Inconclusive	participant already < 16 alleles and 2D1.2 has no extra bump from partner so no indication of DNA loss from 2D1.2 to 2D1.4
2D2.2	Touch	Paper (Written side)	NAS	SC	0.0193101		0	0	0								Inconclusive	participant already < 16 alleles and 2D2.4 has no extra bump from partner so no indication of DNA loss from 2D2.2 to 2D2.4
2D2.4	Touch	Paper (Written side)	SC	NAS	0.0505243		7	0	0								Inconclusive	participant already < 16 alleles and 2D2.2 has no extra bump from partner so no indication of DNA loss from 2D2.4 to 2D2.2
2D3.2	Touch	Paper (Written side)	NSL	NAI	0.163298		23	0	0								No change
2D3.4	Touch	Paper (Written side)	NAI	NSL	0.240317		27	0	0								No change
2D4.2	Touch	Paper (Written side)	FG	IDI	0.097652		6	0	0								Inconclusive	participant already < 16 alleles but appear as the only and unique bump at TH01 so cannot rule out DNA loss to partner's item
2D4.4	Touch	Paper (Written side)	IDI	FG	0.043941		4	0	0								Inconclusive	participant already < 16 alleles but appear as unique bumps in 2D4.2 so cannot rule out DNA loss to partner's item
2D5.2	Touch	Paper (Written side)	LWX	TJM	0.819612		42	0	0								No change
2D5.4	Touch	Paper (Written side)	TJM	LWX	0.0359846		1	0	0								Inconclusive	participant already < 16 alleles and 2D5.2 has no extra bump from partner so no indication of DNA loss from 2D5.4 to 2N5.2
